# Supplementary material for: B-Mode Ultrasound May Be an Early Marker in Acute Kidney Injury
Source: Diagnostics (Basel). 2025 Aug 14;15(16):2034. doi: 10.3390/diagnostics15162034 (PMC12385966; doi:10.3390/diagnostics15162034)
Supplement: Supplementary file 1 [file diagnostics-15-02034-s001.zip]

Archive with 1 entries (1 files):
- diagnostics-3685575-supplementary.pdf
